# Supplementary material for: Exploring Salinity Tolerance Mechanisms in Diverse Wheat Genotypes Using Physiological, Anatomical, Agronomic and Gene Expression Analyses
Source: Plants (Basel). 2023 Sep 20;12(18):3330. doi: 10.3390/plants12183330 (PMC10535590; doi:10.3390/plants12183330)
Supplement: Supplementary file 1 [file plants-12-03330-s001.zip]

Archive with 1 entries (1 files):
- plants-2600093-supplementary.pdf
